# Supplementary material for: Sustainable polycarbonate adhesives for dry and aqueous conditions with thermoresponsive properties
Source: Nat Commun. 2019 Dec 2;10:5478. doi: 10.1038/s41467-019-13449-y (PMC6889139; doi:10.1038/s41467-019-13449-y)
Supplement: Supplementary file 8 — Source Data [file 41467_2019_13449_MOESM8_ESM.xlsx]

## Sheet: Fig 2a
	Fineman Ross Plot of Terpolymerization
		Monomer Feed		Polymer Incorporation
	Run #	% GB	% PO	% GB	% PO	X	Y	H	G
	1	100	0	100	0	N/A	N/A	N/A	N/A
	2	90	10	92.59	7.41	9	12.4953	6.48245	8.27973
	3	70	30	79.36	20.64	2.33333	3.84496	1.41599	1.72648
	4	50	50	63.36	36.64	1	1.72926	0.578283	0.421717
	5	30	70	46.73	53.27	0.428571	0.877229	0.209379	-0.0599798
	6	10	90	28.17	71.83	0.111111	0.392176	0.0314799	-0.172208
	7	0	100	0	100	N/A	N/A	N/A	N/A

## Sheet: Fig 3a
	Peel testing (180o) at room temperature (22 oC) of viscous poly(propylene-co-glycidyl butyrate carbonate)s and commercial adhesives
			Average Pull Force
		Compound	Trial 1 (N)	Trial 2 (N)	Trial 3 (N)	Average/length	STD/length
		PGBC-100	7.3	6.4	6.2	2.61155	0.230688
		PPGBC-87	1.7	2.3	1.9	0.774278	0.120278
		PPGBC-74	2.5	2.8	1.9	0.944882	0.180416
		PPGBC-56	11.2	12.9	13.1	4.88189	0.411036
		Scotch-Tape	3.7	3.83	4.42	2.09649	0.201953
		Duct-Tape	11.1	9.13	11.37	4.14698	0.481416

## Sheet: Fig 3b
Tack strength of PPGBC-56 applied to four surfaces at room temperature
			Glass	Metal	Wood	PTFE
		Trial 1 (N)	37.1	44.8	45.9	24.6
		Trial 2 (N)	41.2	38.5	41.4	27.1
		Trial 3 (N)	45.8	42.1	34.1	29.4
		Average	41.3667	41.8	40.4667	27.0333
		STD	3.55371	2.5807	4.86233	1.96016
		Failure Mode	Cohesive	Cohesive	Cohesive	Adhesive
Test Conditions
50 N Applied Axial Force
5 seconds soak time
100 um/s pull of speed
Room Temperature (22 oC)
50 um gap size

## Sheet: Fig 3c
	Tack Strength of PPGBC-56 with 1 N of applied axial force at different temperatures tested in atmospheric conditions and aqueous conditions
Dry Conditions
		Temperature (oC)	20	25	37	50	100
		Trial 1 (N)	10.9	9.2	23.3587	10.1	3.3
		Trial 2 (N)	6.7	7.1	35.6772	7.5	3.6
		Trial 3 (N)	9.4	10.8	32.3252	11.2	3.1
		Average	9	9.03333	30.4537	9.6	3.33333
		STD	2.12838	1.85562	5.2	1.9	0.251661
Aqueous Conditions
		Temperature (oC)	20	25	37	50	100
		Trial 1 (N)	3.7	6.2	11.47	5	3.1
		Trial 2 (N)	4.3	5.137	11.43	6.96	1.4
		Trial 3 (N)	3.4	5.14	13.95	4.67	2.59
		Average	3.8	5.49233	12.2833	5.54333	2.36333
		STD	0.458258	0.612859	1.44351	1.23791	0.872372
Test Conditions
1 N Applied Axial Force
5 seconds soak time
100 um/s pull of speed

## Sheet: Fig 3d
	Tack Strength vs different applied axial pressure for PPGBC-56
	Temperature 20 oC
			Applied Force (N)	Trial 1 (N)	Trial 2 (N)	Trial 3 (N)	Average	STD	Failure Mode
			0.5	1.095	1.3	2.1	1.49833	0.531045	Adhesive Failure
			1	10.9	6.7	9.4	9	2.12838	Adhesive Failure
			5	17.2	15.1	20.1	17.4667	2.51064	Adhesive Failure
			20	23.7	25.1	26.3	25.0333	1.30128	Adhesive Failure
			50	>50	>50	>50	>55	N/A	N/A No Failure
	Temperature 37 oC
			Applied Force (N)	Trial 1 (N)	Trial 2 (N)	Trial 3 (N)	Average	STD	Failure Mode
			0.5	29.8	34.2	33.1	32.3667	2.28983	Cohesive Failure
			1	35.9	29.7	32.7	32.7667	3.10054	Cohesive Failure
			5	31.1	29.9	33.4	31.4667	1.77858	Cohesive Failure
			20	31.5	37.8	30.6	33.3	3.92301	Cohesive Failure
			50	35.1	38	40.1	37.7333	2.51064	Cohesive Failure
Test Conditions
Varied Applied Axial Force
5 seconds soak time
100 um/s pull of speed
Varied Temperature

## Sheet: Supplementary Fig 12
	Storage (G') and Loss Modulus (G") of Poly(propylene -co- glycidyl burtyrate carbonate) terpolymers at 25 oC
			PGBC-100		PPGBC-87		PPGBC-74		PPGBC-56		PPGBC-33		PPGBC-22
		Angular frequency	Storage Modulus	Loss Modulus	Storage Modulus	Loss Modulus	Storage Modulus	Loss Modulus	Storage Modulus	Loss Modulus	Storage Modulus	Loss Modulus	Storage Modulus	Loss Modulus
		rad/s	Pa	Pa	Pa	Pa	Pa	Pa	Pa	Pa	Pa	Pa	Pa	Pa
		100	199797	331400	1911.83	23385.8	1664.83	17016.5	325178	723349	212735	344565	4772560	11456300
		120	227582	369936	2625.06	27827.9	2071.05	21152	376214	830196	239807	395270	5838850	13219400
		139.999	253421	404686	3336.89	32125.9	2644.39	25334.5	424015	933306	264361	443463	6961770	14890500
		160	274892	438296	4257.5	36397.5	3160.77	29489.8	469665	1034680	288417	490366	8060380	16422200
		179.999	297620	469528	4915.09	40617.6	3727.18	33850.4	509924	1132050	311053	539399	9236110	17863900
		200	317631	500026	5652.6	44528.2	4456.92	38003.1	546800	1228980	332769	585192	10362800	19287100
		220.001	335345	529754	6580.14	48530	5049.23	42193.8	585979	1326490	354570	630851	11614200	20547600
		240	353242	558104	7351.23	52549.6	5643.58	46260.7	621036	1418520	374937	676114	12803500	21688100
		259.999	369317	585748	8068.91	56381.6	6279.8	50530.7	658020	1512360	395310	721121	13984500	22739100
		279.998	385293	613223	8746.22	60094.3	7035.38	54510.2	689103	1606460	414486	764915	15171800	23726200
		299.998	400587	640260	9510.97	63747.1	7714.61	58512.9	723371	1695830	434585	809426	16376500	24599000
		319.999	415076	666270	10225.8	67332.3	8442.96	62505.6	753645	1784050	454053	852979	17543900	25298500
		340.003	429168	692274	10864.8	70910	9181.63	66385.1	785869	1873740	472502	894422	18601700	25834200
		359.998	442711	717561	11269	74548.6	9559.38	70221.7	814677	1956650	491368	937791	19014400	26501800
		380.001	455077	741509	12085.5	77784.3	10335.7	74181.9	844036	2048470	509272	979822	20507400	27575000
		400.004	467244	766627	12293.8	81023.1	10791.1	78082.7	874733	2135160	527500	1021420	21747500	27590300
		419.997	480273	791717	12925.5	84702.3	11537	81992.3	906269	2218830	546064	1061680	22504600	27193300
		440.001	493085	814910	13027.7	89462.7	12393.3	85990.3	936874	2294690	565318	1098620	21656800	26358000
		460.001	504914	836514	15378.7	92683.3	13846.3	89432	949240	2368700	578767	1131270	18948000	29593300
		479.995	514941	858080	16868	94996.6	13800.3	92969.9	971734	2466290	592929	1173930	21675500	31904400
		499.995	524438	882205	17450.9	97132.7	14671.6	96130.7	994227	2550980	608059	1212000	23135600	33731000
